# Supplementary material for: Structural Bases for the Synergistic Inhibition of Human Thymidylate Synthase and Ovarian Cancer Cell Growth by Drug Combinations
Source: Cancers (Basel). 2021 Apr 24;13(9):2061. doi: 10.3390/cancers13092061 (PMC8123127; doi:10.3390/cancers13092061)
Supplement: Supplementary file 1 [file cancers-13-02061-s001.zip]

Archive with 1 entries (1 files):
- cancers-1170867-supplementary.pdf
